# Supplementary material for: Electrophysiological Comparison of Cumulative Area and Non-Symbolic Number Judgments
Source: Brain Sci. 2023 Jun 20;13(6):975. doi: 10.3390/brainsci13060975 (PMC10296489; doi:10.3390/brainsci13060975)
Supplement: Supplementary file 1 [file brainsci-13-00975-s001.zip]

Archive with 1 entries (1 files):
- brainsci-2432394-supplementary.pdf
